# Supplementary material for: Development of Effective PEDV Vaccine Candidates Based on Viral Culture and Protease Activity
Source: Vaccines (Basel). 2023 Apr 30;11(5):923. doi: 10.3390/vaccines11050923 (PMC10222049; doi:10.3390/vaccines11050923)
Supplement: Supplementary file 1 [file vaccines-11-00923-s001.zip]

Archive with 1 entries (1 files):
- vaccines-2363027-supplementary.pdf
